# Supplementary material for: A Vicious NGF-p75NTR Positive Feedback Loop Exacerbates the Toxic Effects of Oxidative Damage in the Human Retinal Epithelial Cell Line ARPE-19
Source: Int J Mol Sci. 2023 Nov 12;24(22):16237. doi: 10.3390/ijms242216237 (PMC10671591; doi:10.3390/ijms242216237)
Supplement: Supplementary file 1 [file ijms-24-16237-s001.zip]

Archive with 1 entries (1 files):
- ijms-2659493-supplementary.pptx
